# Supplementary material for: Reduction and Growth Inhibition of Listeria monocytogenes by Use of Anti-Listerial Nisin, P100 Phages and Buffered Dry Vinegar Fermentates in Standard and Sodium-Reduced Cold-Smoked Salmon
Source: Foods. 2023 Dec 6;12(24):4391. doi: 10.3390/foods12244391 (PMC10743221; doi:10.3390/foods12244391)
Supplement: Supplementary file 1 [file foods-12-04391-s001.zip]

Archive with 7 entries (5 files):
- foods-2745831-supplementary/
- foods-2745831-supplementary/Supplementary Figures_Tables/
- foods-2745831-supplementary/Supplementary Figures_Tables/Figure S1.tiff
- foods-2745831-supplementary/Supplementary Figures_Tables/Table S1.pdf
- foods-2745831-supplementary/Supplementary Figures_Tables/Table S2.pdf
- foods-2745831-supplementary/Supplementary Figures_Tables/Table S3.pdf
- foods-2745831-supplementary/Supplementary Figures_Tables/Table S4.pdf
